# Supplementary material for: Designing a 3D Printing Based Auxetic Cardiac Patch with hiPSC-CMs for Heart Repair
Source: J Cardiovasc Dev Dis. 2021 Dec 3;8(12):172. doi: 10.3390/jcdd8120172 (PMC8706296; doi:10.3390/jcdd8120172)
Supplement: Supplementary file 1 [file jcdd-08-00172-s001.zip]

Archive with 3 entries (3 files):
- Figure S1-S2.pdf
- Video S1 iPSC CM beating during differentiation at day 11.avi
- Video S2 Cardiomyocyte beating in 04 mm cardiac patch after 7 days of culture.avi
